# Supplementary material for: The Rise in Mortality from Breast Cancer in Young Women: Trend Analysis in Brazil
Source: PLoS One. 2017 Jan 3;12(1):e0168950. doi: 10.1371/journal.pone.0168950 (PMC5207532; doi:10.1371/journal.pone.0168950)
Supplement: S1 Database — (XLSX) [file pone.0168950.s001.xlsx]

## Sheet: Total
Ano	Região Norte	.. Rondônia	.. Acre	.. Amazonas	.. Roraima	.. Pará	.. Amapá	.. Tocantins	Região Nordeste	.. Maranhão	.. Piauí	.. Ceará	.. Rio Grande do Norte	.. Paraíba	.. Pernambuco	.. Alagoas	.. Sergipe	.. Bahia	Região Sudeste	.. Minas Gerais	.. Espírito Santo	.. Rio de Janeiro	.. São Paulo	Região Sul	.. Paraná	.. Santa Catarina	.. Rio Grande do Sul	Região Centro-Oeste	.. Mato Grosso do Sul	.. Mato Grosso	.. Goiás	.. Distrito Federal	Brasil
1996	5.09241	2.38081	3.69734	6.82833	9.12359	5.29506	0	4.94041	6.67377	2.17625	3.45721	7.98372	9.74429	3.89542	10.9844	3.17465	6.70272	6.39063	15.9796	10.3964	9.74663	20.6035	17.0903	13.9957	11.6234	11.6209	17.233	7.93654	5.95721	6.73902	7.38035	12.3838	12.056
1997	4.35368	3.33454	4.4609	5.91294	7.08504	4.39352	2.22119	1.9962	6.91378	2.39237	3.27732	8.96506	8.5894	4.43007	10.7344	6.41694	4.22236	6.58118	16.7282	11.176	12.9758	21.8537	17.4332	15.3685	12.8584	13.1978	18.64	9.90215	8.67087	8.14736	9.27223	14.3529	12.7723
1998	5.68824	6.89578	4.33475	7.69563	5.18618	5.13477	3.18154	4.28279	7.35772	3.50528	3.54804	9.44609	7.33793	6.0899	11.8115	4.87181	7.15098	6.50591	16.526	10.6294	7.94449	21.5933	17.7852	16.2016	12.6919	14.2002	20.2909	9.76624	8.71956	5.78409	10.4339	13.3063	12.9787
1999	4.88244	5.17578	2.52932	5.80768	5.06372	4.95814	2.02951	4.17905	6.79078	2.65865	4.69498	9.42614	5.97333	4.25495	10.3741	4.96619	6.58019	6.31159	16.7621	10.7738	8.93072	21.703	18.0615	16.0755	13.7227	12.5537	19.8759	11.0957	12.784	9.51956	9.84448	14.0182	12.9653
2000	5.42263	6.29267	4.61787	6.96515	7.95492	4.84107	8.0766	2.46462	7.41185	3.39878	4.95925	8.88209	7.72957	4.63782	10.8802	6.10545	8.75328	7.19118	15.4731	9.63329	9.42915	20.7592	16.4768	15.3868	13.6133	13.2342	18.0739	10.2398	11.1185	8.52876	9.05526	13.9275	12.3826
2001	4.90482	3.92791	5.22727	5.28456	6.37592	4.79317	8.5845	3.7792	7.48123	2.8404	5.70165	8.24855	6.33113	6.1715	11.4575	7.76787	9.61847	6.91098	16.1474	10.6209	10.2351	21.1685	17.1093	15.5805	13.5313	11.8826	19.3101	10.4074	12.9623	8.19661	9.19497	13.161	12.6959
2002	6.22857	7.17782	4.38279	5.31468	2.47936	6.58162	3.3151	8.42559	8.10456	3.02013	6.70173	10.8582	7.39326	6.84811	11.7387	5.6938	8.26023	7.4409	16.2932	10.4193	13.1964	20.6823	17.4456	16.8065	15.2845	14.6533	19.2826	9.47565	10.6237	7.33973	9.09799	11.518	13.1039
2003	5.86046	7.06345	4.28165	5.89256	2.4068	5.63732	4.00189	7.93307	8.37383	3.69272	6.12025	10.0382	8.81218	7.00531	11.8408	6.02353	10.912	7.90112	16.0834	11.2043	13.3155	20.5568	16.7254	16.361	13.6133	14.0793	20.0218	11.3705	16.0477	6.36346	10.5555	14.2184	13.1502
2004	6.4248	6.1508	3.48782	6.30712	7.01557	6.59323	5.41582	7.78137	9.14086	2.94668	8.00199	11.3257	11.0674	8.49025	13.9886	6.34668	9.77217	7.66678	16.8977	12.0628	14.7847	21.2003	17.5378	16.0147	13.5314	12.9861	19.8281	11.2041	13.5717	8.3397	10.9446	12.6461	13.659
2005	6.34523	6.45696	7.04288	4.72643	8.78783	7.46988	4.31776	4.03995	9.93087	6.21461	8.34959	11.084	8.47062	10.5694	14.2353	10.3647	10.7746	8.2163	16.6891	11.1555	13.3989	20.9529	17.7573	16.1016	14.7829	13.4463	18.6826	11.4539	15.6822	8.02901	10.5287	13.3449	13.7947
2006	7.37279	6.59992	5.61822	7.43069	10.6572	7.79214	6.25356	6.3912	11.5142	6.19907	9.7692	13.6388	10.6237	10.9844	17.057	8.24103	10.7838	10.3002	16.4718	12.1393	12.19	21.4596	16.7934	16.6454	14.5695	13.9743	19.9337	12.5241	15.9147	8.53576	11.2894	16.4276	14.3623
2007	6.57757	9.68388	4.99684	6.41755	4.00072	6.67943	4.40842	5.10694	10.3794	4.25448	9.07829	12.7005	11.5461	11.5087	12.7038	9.6091	11.4713	9.72437	15.7709	11.2559	11.3433	22.7599	15.4767	16.126	14.3295	13.6897	19.086	10.7806	10.6521	9.56877	10.3669	13.1172	13.4154
2008	7.79292	10.8386	2.86348	8.22403	2.00985	7.79883	4.56615	8.48258	11.1752	6.29504	10.3899	13.4398	11.558	10.8705	14.9156	9.54783	13.234	9.65303	16.8409	12.1405	13.4866	23.4294	16.6874	16.1102	15.0722	13.2964	18.6377	11.6969	17.1782	9.33475	10.6885	11.7152	14.1954
2009	6.77368	10.6258	1.67393	7.0057	5.89472	6.40049	3.80243	7.74358	11.0275	6.7867	10.9689	12.0856	12.6867	12.002	13.7607	10.9629	15.489	9.17151	16.4716	12.2834	13.7123	23.05	16.0444	16.9993	16.2384	14.9528	18.8563	12.2427	13.69	9.89483	12.3158	13.2869	14.1097
2010	7.08482	7.17042	1.53481	7.71804	7.45805	7.21355	3.87209	8.92293	11.8458	7.18693	10.9746	13.3212	11.4766	11.6963	15.6327	10.9135	10.7748	11.1706	17.0555	12.8088	14.5565	22.7527	16.9531	17.7711	15.3846	15.8996	21.1235	12.6604	14.8189	11.7719	11.591	14.0501	14.726
2011	8.67414	9.90683	6.03373	9.60251	10.5436	8.10472	8.66077	8.80851	11.9228	7.91801	12.1542	12.8926	10.4679	11.3637	14.235	11.043	14.0576	11.8611	17.507	14.4145	17.0316	21.6029	17.3421	18.1749	16.5402	16.2554	20.8505	13.2874	14.3897	11.1876	13.5492	13.9473	15.1526
2012	8.30016	5.97934	11.8705	11.3313	12.7165	7.13982	6.89421	7.45827	12.3352	7.03734	13.0106	13.5365	14.0243	10.6993	14.9763	12.0174	15.7507	11.6336	17.7766	14.2281	16.366	22.8681	17.5033	18.0185	16.5815	16.9437	20.0237	14.2086	15.2574	13.7034	13.4377	15.5036	15.4128
2013	9.28843	9.46408	11.2636	12.7172	4.64666	8.10155	8.8129	7.59633	12.9646	8.80986	14.1904	13.7536	12.1794	11.2039	16.1741	11.2495	15.2211	12.6231	17.7069	14.2941	15.6267	23.3597	17.3027	18.4082	16.4634	17.7911	20.6486	14.4965	14.7064	13.1844	13.7238	17.2521	15.7037

## Sheet: 50-69
Ano	Região Norte	.. Rondônia	.. Acre	.. Amazonas	.. Roraima	.. Pará	.. Amapá	.. Tocantins	Região Nordeste	.. Maranhão	.. Piauí	.. Ceará	.. Rio Grande do Norte	.. Paraíba	.. Pernambuco	.. Alagoas	.. Sergipe	.. Bahia	Região Sudeste	.. Minas Gerais	.. Espírito Santo	.. Rio de Janeiro	.. São Paulo	Região Sul	.. Paraná	.. Santa Catarina	.. Rio Grande do Sul	Região Centro-Oeste	.. Mato Grosso do Sul	.. Mato Grosso	.. Goiás	.. Distrito Federal	Brasil
1996	18.3638	4.50816	22.3152	23.3383	41.3109	17.9198	0	24.2852	18.4451	6.42999	10.3178	21.5613	23.0963	11.8587	32.0891	7.44059	15.6759	17.1237	45.1208	27.3714	26.7334	55.5876	49.9468	37.6985	32.8513	33.3688	43.1145	26.0931	18.2691	24.2997	22.7396	46.5711	34.5491
1997	12.0907	11.0629	16.1708	15.8716	53.4688	10.5155	7.94913	6.46914	17.9571	5.94867	10.24	21.9831	28.8426	12.2432	24.6775	16.1867	15.4014	17.2118	48.4226	32.4388	36.942	58.8111	51.9578	41.1446	39.0041	32.5101	46.2266	31.1223	21.9333	24.9225	28.5175	55.6367	36.511
1998	17.1133	21.8122	10.4855	27.6812	26.0824	15.0575	0	8.46149	19.9791	8.63145	8.13791	24.1735	21.2355	16.8488	30.7385	16.0365	23.3459	18.0506	47.7137	29.1001	19.7663	59.1069	53.2026	43.7624	32.5921	40.7145	53.5146	31.1254	29.4655	18.1347	30.8721	47.5081	37.3725
1999	16.1303	15.056	10.2051	22.7216	25.468	14.7887	7.26956	14.531	17.5393	6.98769	10.7796	25.5771	18.3855	10.699	26.0417	10.8331	13.8055	16.1571	47.5873	31.0336	25.5974	55.039	53.4988	45.0593	38.677	33.7222	54.4972	33.9271	32.9049	23.1095	32.7438	49.7007	36.9835
2000	15.8174	19.5434	13.7325	21.8791	19.4477	12.6898	44.9727	7.40398	19.833	8.05709	10.7485	26.0893	25.0779	9.39593	27.8706	16.9039	19.5174	19.6668	41.1905	25.0173	26.1802	51.5621	45.1328	41.9151	37.0919	39.6049	46.6512	29.839	33.1131	21.8038	26.7571	43.0421	33.8384
2001	17.2772	13.9614	13.3286	17.5396	18.7143	16.7886	43.0346	16.3678	19.0164	5.53048	11.8249	20.7309	15.5477	17.3943	28.5233	21.84	24.2446	18.1752	44.5475	31.0695	30.4488	51.9528	48.51	41.958	35.241	32.6116	51.1714	30.0759	37.6327	21.4023	27.2989	38.4316	35.2882
2002	18.7704	22.3456	21.7363	14.4547	18.205	19.3876	5.93507	23.2858	21.3046	7.51592	15.8295	29.1914	19.3339	13.4808	31.0934	17.1602	19.9142	20.1053	45.928	28.6888	36.2293	53.8469	51.0813	44.4639	42.0843	37.5821	49.2608	28.971	26.4059	23.6293	26.8719	42.9319	36.9513
2003	19.1259	28.7931	16.9924	19.4238	8.83704	17.2859	11.4705	22.9621	22.3905	9.1186	15.1176	25.6608	23.0463	20.0931	33.4279	14.464	35.3374	19.947	43.7797	30.1649	32.1397	52.166	47.1777	45.7589	39.3644	42.6945	52.0664	36.2958	45.6164	27.4353	29.8076	52.5873	36.874
2004	18.9441	23.3633	4.15351	23.3062	8.58885	19.4179	5.54477	15.6636	24.3365	8.01501	20.1857	30.7346	25.0099	22.0516	37.2034	15.5621	29.0419	20.4347	47.322	35.3626	44.2591	54.6395	49.8017	44.709	37.766	39.6382	52.3181	36.3397	45.8417	26.2183	32.3255	47.259	38.8655
2005	19.8443	24.2303	19.0752	12.4088	32.3128	23.0352	25.7958	10.1071	26.1976	17.2658	20.9496	27.0484	23.3067	26.6691	38.4638	27.9894	30.0407	21.458	47.1124	30.3446	42.8869	55.0221	51.624	43.9315	44.4533	34.1793	47.7656	37.2912	50.8102	24.5895	31.5681	51.0015	39.2196
2006	24.0198	14.3025	14.8837	30.6907	47.0404	23.5885	9.96413	26.5256	31.3035	16.0873	24.6826	36.8178	32.6463	27.7064	45.4447	20.4526	30.5084	28.5678	46.5879	33.7746	34.542	55.9557	49.2065	48.4534	44.1277	42.9625	54.2385	40.7983	48.5568	28.8774	36.0578	57.164	41.4398
2007	19.8461	26.3023	12.6227	16.2937	6.76041	22.0737	17.138	15.4401	27.7174	11.0441	25.6726	33.9819	33.9127	34.1352	33.4944	25.4366	29.5936	23.6173	39.8486	28.1559	34.2194	53.5224	39.6547	40.8725	36.065	35.1367	47.3584	30.4468	28.7903	23.2193	28.4038	44.7625	35.4376
2008	25.4044	30.6388	6.408	32.4613	6.595	24.5164	17.5116	24.2131	29.4326	16.1721	28.2262	35.1868	33.5206	26.0376	38.182	23.1659	31.6236	26.3182	41.8012	30.049	32.9989	55.3453	41.9207	40.7209	37.6809	32.8748	46.9563	33.8749	45.4782	31.7895	29.8145	34.3577	37.2418
2009	20.4827	34.2374	9.23731	18.9612	25.2064	18.1413	12.5712	27.5179	29.4509	18.7893	24.2057	33.4201	36.2084	29.4728	36.9086	31.8274	42.1256	23.5277	40.1445	29.9214	32.4209	52.5658	39.9825	39.6949	39.7518	33.8183	42.4658	33.27	35.4977	29.7285	31.6957	38.4822	36.0088
2010	19.5671	18.289	8.18643	26.8776	23.8789	18.5543	13.6705	16.9858	30.3174	18.2831	27.3828	32.1393	30.6554	28.2792	44.0117	26.8362	25.7944	27.2091	41.1249	29.8684	35.6426	50.7546	42.5598	42.6299	38.2857	38.6294	48.2108	35.2252	40.2596	30.2242	32.5087	42.0012	37.154
2011	24.3121	22.4151	18.7768	29.3326	32.724	23.5606	20.0689	21.5988	30.2453	16.8749	28.0503	33.4428	31.2084	27.1074	36.3149	27.5568	40.0066	29.8392	42.4028	34.9588	41.7864	49.959	42.6066	42.1476	39.4543	38.4042	46.2472	36.0587	38.7515	28.353	36.7517	39.7692	37.9631
2012	23.522	15.8913	31.6598	31.732	45.8253	20.6465	26.214	19.0049	31.7742	17.1948	35.8982	35.9901	38.3576	26.6084	39.5849	29.1862	36.885	28.5501	42.9439	33.3775	41.4334	52.5223	43.314	43.2979	40.1866	42.0024	46.5493	41.5972	43.0677	39.5534	37.6549	51.7314	39.0931
2013	27.8274	30.4957	30.7921	41.0245	16.8237	23.4674	30.3739	18.9345	31.9652	23.1994	36.2879	32.4309	28.2818	28.1308	40.2525	28.6687	32.885	30.9564	40.8743	33.4743	35.4199	50.3279	40.6717	42.2058	36.8397	42.5153	46.5641	37.2744	37.5525	32.5055	32.3037	53.3275	38.0032

## Sheet: 20-49
Ano	Região Norte	.. Rondônia	.. Acre	.. Amazonas	.. Roraima	.. Pará	.. Amapá	.. Tocantins	Região Nordeste	.. Maranhão	.. Piauí	.. Ceará	.. Rio Grande do Norte	.. Paraíba	.. Pernambuco	.. Alagoas	.. Sergipe	.. Bahia	Região Sudeste	.. Minas Gerais	.. Espírito Santo	.. Rio de Janeiro	.. São Paulo	Região Sul	.. Paraná	.. Santa Catarina	.. Rio Grande do Sul	Região Centro-Oeste	.. Mato Grosso do Sul	.. Mato Grosso	.. Goiás	.. Mato Grosso do Sul	.. Mato Grosso	.. Goiás	.. Distrito Federal	Brasil
1996	2.41137	2.00277	0	3.72673	4.2069	2.59089	0	0.506073	3.39702	1.05722	1.53877	4.08202	6.03648	1.35951	4.83445	2.08692	4.48014	3.49936	7.67037	5.54475	5.46053	9.43306	8.09887	7.20271	5.9992	6.07029	8.88793	4.07647	3.08166	3.38021	3.89473	3.08166	3.38021	3.89473	6.1231	5.90221
1997	2.79558	1.96313	2.13828	4.0435	0	3.08662	1.29096	0.979902	3.84586	1.45829	1.33385	5.2309	2.97504	1.94615	6.67708	3.93121	1.46244	3.72413	7.70856	5.1123	6.93921	10.068	8.00213	7.99763	5.95073	8.27947	9.75774	5.40621	5.5787	4.95266	4.92547	5.5787	4.95266	4.92547	6.79254	6.27434
1998	3.39337	4.25223	3.11614	3.9465	1.99291	3.02236	3.69795	3.34019	3.85715	2.16085	2.26856	5.22799	3.49054	2.6744	6.31022	2.03636	3.16238	3.40894	7.66458	5.37125	4.97128	9.64282	8.1241	8.33424	7.44606	7.45787	9.60596	5.25322	3.88835	3.44077	5.83507	3.88835	3.44077	5.83507	7.04298	6.33549
1999	2.62871	3.42676	1.00999	2.63687	1.94583	2.87087	1.17938	1.86008	3.81446	1.52496	3.00103	4.807	2.54161	2.21205	5.82541	3.47881	4.80504	3.67536	8.01722	5.01666	4.74497	11.0942	8.40864	7.81597	7.15896	7.17869	8.7537	6.28475	8.10391	6.9504	4.7117	8.10391	6.9504	4.7117	7.48365	6.42556
2000	3.27222	3.75007	2.77562	4.14185	6.14053	3.11643	2.0862	1.30438	3.84284	2.15363	3.28371	3.77444	2.70345	3.07874	5.77525	3.25769	6.01353	3.70278	7.75959	5.04685	5.03993	10.3936	8.18057	7.2173	6.90924	5.9756	8.16991	5.75866	5.56947	5.77964	4.77132	5.56947	5.77964	4.77132	8.08043	6.21013
2001	2.35163	2.00586	3.5905	2.96734	4.42916	2.16172	2.99332	0.847167	4.17166	2.12228	3.9314	4.54684	3.66487	2.49897	6.33524	4.061	5.9027	3.76766	7.64142	4.53651	4.94558	10.8178	8.02967	7.47376	7.34829	6.1861	8.28229	5.92338	6.74461	5.47317	4.83109	6.74461	5.47317	4.83109	8.08583	6.22886
2002	3.6444	4.27561	0.877994	3.58671	0	3.77584	2.88987	4.98159	4.32234	1.82156	4.06483	5.42783	3.94321	4.68065	5.93413	2.67618	5.30406	3.91315	7.42651	4.98971	7.17326	9.53963	7.7287	8.31895	7.66574	8.36071	8.91648	5.04029	6.64949	3.99062	4.82487	6.64949	3.99062	4.82487	5.20912	6.3231
2003	3.13224	2.91215	1.71537	3.33611	1.39311	3.0881	2.79057	4.47307	4.36262	2.24804	3.52374	5.41513	4.70434	2.73297	5.37217	3.80381	4.72452	4.55134	7.80572	5.57722	8.39721	9.94427	7.93642	7.35314	6.30701	6.23606	8.95175	5.71222	8.60802	2.04471	5.94076	8.60802	2.04471	5.94076	6.51273	6.36977
2004	3.85417	2.86613	3.35345	3.09706	6.76764	3.78985	5.39491	5.97679	4.79772	1.59873	4.4894	5.58728	7.04865	4.06919	7.03796	3.92535	4.89766	4.12239	7.81441	5.15743	7.09009	9.98145	8.23466	7.23576	6.66824	5.69062	8.61553	5.51045	5.45901	4.68699	5.83418	5.45901	4.68699	5.83418	5.69468	6.50275
2005	3.58296	3.07434	4.61631	3.27719	5.08544	4.07615	0.836274	2.66746	5.29451	3.28343	4.72433	6.37321	4.20633	5.33543	6.99457	5.74344	5.91717	4.55424	7.62724	5.48562	5.71482	9.54016	8.01175	7.61564	6.41573	7.78699	8.66768	5.62774	6.86626	4.66823	5.53019	6.86626	4.66823	5.53019	5.78224	6.59072
2006	3.97214	5.13567	3.75043	3.04539	4.93352	4.35212	5.65218	1.86388	5.88133	3.57968	5.48241	6.80565	4.30173	5.55561	8.58107	5.04228	5.81834	5.25744	7.51157	5.75597	6.37034	9.91277	7.47526	6.96207	6.25102	6.07242	8.13294	6.16248	7.73016	4.42077	5.42205	7.73016	4.42077	5.42205	8.24645	6.65739
2007	3.67842	6.0407	3.3687	4.45408	3.52154	3.12325	2.21489	2.65957	5.35904	2.49103	4.24866	6.39389	5.01842	4.22582	6.29961	5.30198	6.62736	5.77755	7.4639	5.61381	4.37968	10.78	7.32858	7.28536	7.169	6.66016	7.75124	5.62428	5.32782	6.29716	5.50202	5.32782	6.29716	5.50202	5.434	6.45475
2008	3.85098	6.35699	2.09202	3.2578	1.18558	3.87647	2.29956	4.58625	5.82733	3.71115	5.14846	6.97424	5.08048	5.96507	7.66913	5.79839	8.20905	4.82895	7.96158	5.99153	7.35508	10.647	7.90645	7.03051	7.35229	6.65228	6.92662	5.68985	8.6193	3.74256	5.34495	8.6193	3.74256	5.34495	6.06291	6.76819
2009	3.64527	5.12635	0	4.50138	2.32783	3.59817	2.23998	2.76903	5.57227	3.63165	7.04133	5.70839	5.67035	6.335	6.46377	5.14929	8.08743	4.94425	7.80162	6.06644	7.64579	10.8781	7.45754	8.38618	7.98477	8.34863	8.81302	6.38927	6.89265	4.80423	6.76163	6.89265	4.80423	6.76163	6.8234	6.85654
2010	4.08257	4.35644	0	3.41327	4.01059	4.40926	1.97992	6.778	6.00488	4.0505	5.60288	7.33031	5.42908	5.97197	6.15575	6.12393	6.43938	6.10438	7.85632	6.40123	7.30615	10.9328	7.39541	7.89063	6.89488	7.7518	8.97912	6.05165	6.59437	6.78451	5.22105	6.59437	6.78451	5.22105	6.60118	6.92349
2011	4.91782	6.74511	3.09402	5.16929	5.88772	4.28901	6.45811	5.41393	6.13305	5.38809	6.95302	6.3541	3.93318	5.93137	6.86533	6.077	6.56897	6.18742	7.99549	6.70198	8.52361	9.63809	7.91488	8.65423	8.05018	8.32056	9.47078	6.62536	6.51794	6.55659	6.49242	6.51794	6.55659	6.49242	7.06568	7.23445
2012	4.64999	3.47698	7.30465	6.74765	5.76929	3.81349	3.16364	4.40184	6.19699	4.1701	5.52506	6.39671	6.36304	5.21199	6.76706	6.85552	9.65445	6.30049	8.16495	7.04312	7.7539	10.3603	7.87496	7.98672	7.83944	7.9724	8.14487	6.20453	6.27598	6.74182	6.08212	6.27598	6.74182	6.08212	5.84882	7.17399
2013	4.67233	3.90687	6.65755	6.20872	1.89845	4.15301	4.37566	4.52526	6.87672	4.87492	6.91967	7.66761	6.8415	5.44132	7.92902	5.94848	9.96923	6.73802	8.06681	6.68899	8.34872	10.6947	7.72328	8.14523	8.33009	8.06875	8.00279	7.2568	6.7265	7.4148	7.62693	6.7265	7.4148	7.62693	6.76037	7.40978
